# Supplementary material for: CRITIC–EDAS Approach for Evaluating Mechanical Properties of Flax/Vetiver/MFF Hybrid Composites
Source: Polymers (Basel). 2025 Jun 27;17(13):1790. doi: 10.3390/polym17131790 (PMC12252127; doi:10.3390/polym17131790)
Supplement: Supplementary file 1 [file polymers-17-01790-s001.zip]

Archive with 1 entries (1 files):
- polymers-3684634-supplementary.pdf
